# Supplementary material for: Magnetically-dressed CrSBr exciton-polaritons in ultrastrong coupling regime
Source: Nat Commun. 2023 Sep 25;14:5966. doi: 10.1038/s41467-023-41688-7 (PMC10520032; doi:10.1038/s41467-023-41688-7)
Supplement: Supplementary file 3 — Source Data [file 41467_2023_41688_MOESM3_ESM.zip]

Archive with 5 entries (5 files):
- Figure1.xlsx
- Figure2.xlsx
- Figure3.xlsx
- Figure4.xlsx
- Source data guide.docx
